# Supplementary material for: Motor Vehicle Crash and Hospital Charges in Front- and Rear-Seated Restrained and Unrestrained Adult Motor Vehicle Occupants
Source: Int J Environ Res Public Health. 2022 Oct 21;19(20):13674. doi: 10.3390/ijerph192013674 (PMC9603584; doi:10.3390/ijerph192013674)
Supplement: Supplementary file 1 [file ijerph-19-13674-s001.zip]

Archive with 1 entries (1 files):
- ijerph-1960426-supplementary.pdf
